# Supplementary material for: Anti-cancer immune effect of human colorectal cancer neoantigen peptide based on MHC class I molecular affinity screening
Source: Front Immunol. 2024 Oct 16;15:1473145. doi: 10.3389/fimmu.2024.1473145 (PMC11570797; doi:10.3389/fimmu.2024.1473145)
Supplement: Supplementary file 1 [file Table1.xlsx]

## Sheet: Sheet1
patient1	patient1	patient2	patient2	patient3	patient3	patient4	patient4	patient5	patient5	patient6	patient6
18.366	71	23.556	324	44.12	10	32.238	64	54.78	127	28.008	330
7.646	102	13.276	490	14.166	28	16.306	76	4.906	42	5.123	336
4.082	80	9.493	520	8.519	22	14.633	73	4.451	102	3.952	328
3.585	92	9.493	347	4.548	27	3.825	61	3.081	118	2.251	364
2.251	75	9.493	299	4.171	16	1.575	30	2.428	254	1.774	368
1.755	131	8.427	380	3.36	44	1.269	56	1.699	183	1.429	468
1.592	130	5.526	316	2.706	26	1.079	77	1.297	237	1.369	456
1.492	143	3.015	265	2.02	30	1	18	1.202	169	1.269	420
1.369	70	2.3	322	1.09	25	0.763	56	1.164	165	1.228	395
1.269	132	1.833	362	0.989	20			1.126	134	1.228	436
1.09	100	1.592	677	0.85	18			1.056	121	1.151	296
0.805	105	1.369	288	0.747	30			0.937	126	1.056	378
0.707	95	1.215	328					0.869	92	1.056	385
0.37	97	1.202	385					0.814	85	0.989	417
		1.164	307					0.763	82	0.947	290
		1.056	386							0.937	283
		0.85	321							0.937	365
		0.805	247							0.878	369
										0.814	286
										0.771	346
										0.771	381
										0.755	348
										0.621	357
										0.199	325
